# Supplementary material for: Bioinformatics approaches for deciphering the epitranscriptome: Recent progress and emerging topics
Source: Comput Struct Biotechnol J. 2020 Jun 13;18:1587–604. doi: 10.1016/j.csbj.2020.06.010 (PMC7334300; doi:10.1016/j.csbj.2020.06.010)
Supplement: Supplementary data 1 [file mmc1.xml]

<?xml version="1.0" encoding="UTF-8" standalone="no"?><data:data><datasets><author>Jia.Meng@xjtlu.edu.cn</author><type>0</type><dataset><value>1</value><reason>No data was used for the research described in the article</reason><comments/></dataset></datasets></data:data>
